# Supplementary material for: Theoretical Prediction of Thermal Expansion Anisotropy for Y2Si2O7 Environmental Barrier Coatings Using a Deep Neural Network Potential and Comparison to Experiment
Source: Materials (Basel). 2024 Jan 5;17(2):286. doi: 10.3390/ma17020286 (PMC10817232; doi:10.3390/ma17020286)
Supplement: Supplementary file 1 [file materials-17-00286-s001.zip]

Archive with 1 entries (1 files):
- materials-2746627-supplementary.pdf
